# Supplementary material for: Development of a modular, biocompatible thiolated gelatin microparticle platform for drug delivery and tissue engineering applications
Source: Regen Biomater. 2021 Feb 28;8(3):rbab012. doi: 10.1093/rb/rbab012 (PMC8240604; doi:10.1093/rb/rbab012)
Supplement: rbab012_Supplementary_Data [file rbab012_supplementary_data.zip]

Archive with 3 entries (2 files):
- rbab012_Supplementary_Data/
- rbab012_Supplementary_Data/Response to Reviewers Regenerative Biomaterials 2.8.21 330 2.pdf
- rbab012_Supplementary_Data/Supplementary Information 2.7.21 Compressed.docx
